# Supplementary material for: Factors Associated with Vaccination Intention against the COVID-19 Pandemic: A Global Population-Based Study
Source: Vaccines (Basel). 2022 Sep 16;10(9):1539. doi: 10.3390/vaccines10091539 (PMC9504242; doi:10.3390/vaccines10091539)
Supplement: Supplementary file 1 [file vaccines-10-01539-s001.zip]

Archive with 1 entries (1 files):
- vaccines-1876144-supplementary.pdf
